# Supplementary material for: Melatonergic Signaling Sustains Food Allergy Through FcεRI Recycling
Source: Research (Wash D C). 2024 Jul 22;7:0418. doi: 10.34133/research.0418 (PMC11260513; doi:10.34133/research.0418)
Supplement: Supplementary 1 — Tables S1 and S2 Figs. S1 to S6 [file research.0418.f1.zip]

Archive with 6 entries (6 files):
- Figure S1.tif
- Figure S2.tif
- Figure S3.tif
- Figure S4.tif
- Figure S5.tif
- Mel mast cell Supplementary Materia-2024.5.28l.docx
